# Supplementary material for: Tatdn2 is required for DNA repair to safeguard genome stability in primordial germ cells
Source: Nucleic Acids Res. 2025 Dec 17;53(22):gkaf1289. doi: 10.1093/nar/gkaf1289 (PMC12709183; doi:10.1093/nar/gkaf1289)
Supplement: gkaf1289_Supplemental_Files [file gkaf1289_supplemental_files.zip]

Archive with 2 entries (2 files):
- Supplementary_Table.docx
- tatdn2_Supplemental_Figures.pdf
